# Supplementary material for: Transarterial radioembolization: a systematic review on gaining control over the parameters that influence microsphere distribution
Source: Drug Deliv. 2023 Jun 21;30(1):2226366. doi: 10.1080/10717544.2023.2226366 (PMC10286669; doi:10.1080/10717544.2023.2226366)
Supplement: Supplemental Material [file IDRD_A_2226366_SM9152.zip]

Archive with 3 entries (2 files):
- Supplemental materials_/
- Supplemental materials_/Supplemental materials_1.docx
- Supplemental materials_/Supplemental materials_2.docx
